# Supplementary material for: Two HEPN domains dictate CRISPR RNA maturation and target cleavage in Cas13d
Source: Nat Commun. 2019 Jun 11;10:2544. doi: 10.1038/s41467-019-10507-3 (PMC6559982; doi:10.1038/s41467-019-10507-3)
Supplement: Supplementary file 10 — Source Data [file 41467_2019_10507_MOESM10_ESM.xlsx]

## Sheet: Figure 2c
Figure 2c

## Sheet: Figure 2f
Figure 2f

## Sheet: Figure 2g
Figure 2g

## Sheet: Figure 4c
Figure 4c

## Sheet: Figure 4e
Figure 4e

## Sheet: Figure 4f
Figure 4f

## Sheet: Figure 4g
Figure 4g

## Sheet: Figure 4h
Figure 4h

## Sheet: Figure 5e
Figure 5e

## Sheet: Figure 5f
Figure 5f

[truncated: 9 more sheets: Figure 6b, Figure 6g, Supplementary Figure 6, Supplementary Figure 7a, Supplementary Figure 7b, Supplementary Figure 7e, Supplementary Figure 7f, Supplementary Figure 8a, Supplementary Figure 8b]
